# Supplementary material for: Biphasic Dose–Response and Mechanism Analysis of Vanillic Acid from Larix gmelinii on Neofusicoccum laricinum
Source: Int J Mol Sci. 2026 Jun 6;27(12):5159. doi: 10.3390/ijms27125159 (PMC13299209; doi:10.3390/ijms27125159)
Supplement: Supplementary file 1 [file ijms-27-05159-s001.zip]

Archive with 1 entries (1 files):
- ijms-4334142-supplementary.pdf
